# Supplementary material for: Data Sharing, Biopsies and Patient Confidentiality in a Precision Medicine Trial for Childhood Cancer: A Mixed Method Study of Parents, Oncologists, and Scientists’ Perspectives
Source: J Pers Med. 2025 Nov 2;15(11):531. doi: 10.3390/jpm15110531 (PMC12653184; doi:10.3390/jpm15110531)
Supplement: Supplementary file 1 [file jpm-15-00531-s001.zip]

Archive with 1 entries (1 files):
- jpm-3828293-supplementary.pdf
